# Supplementary material for: Detection of Tioman Virus in Pteropus vampyrus Near Flores, Indonesia
Source: Viruses. 2021 Mar 26;13(4):563. doi: 10.3390/v13040563 (PMC8067168; doi:10.3390/v13040563)
Supplement: Supplementary file 1 [file viruses-13-00563-s001.zip]

Archive with 4 entries (4 files):
- Figure S1.pdf
- __MACOSX/._Fig S1.pdf
- Supp Tables-Final_Proof.xlsx
- __MACOSX/._Supp Tables-Final_Proof.xlsx
