# Supplementary material for: Detection of Tioman Virus in Pteropus vampyrus Near Flores, Indonesia
Source: Viruses. 2021 Mar 26;13(4):563. doi: 10.3390/v13040563 (PMC8067168; doi:10.3390/v13040563)
Supplement: Supplementary file 1 [file viruses-13-00563-s001.zip › Supp Tables-Final_Proof.xlsx]

## Sheet: Supp Table 1. Sample list
Bat ID	Field ID	Catalog No.	Species	Locality	Tissue
1	SS002	MZB-36208	Pteropus alecto	A1 - Central Sulawesi	Lung
					Liver
					Feces
2	SS004	MZB-36209	Pteropus alecto	A1 - Central Sulawesi	Liver
					Lung
3	SS006	N/A	Pteropus alecto (subadult)	A1 - Central Sulawesi	Oral Swab
4	SS009	N/A	Cynopterus sp.	A2 - Central Sulawesi	Feces
5	SS010	MZB-35848	Cynopterus sp.	A2 - Central Sulawesi	Liver
6	SS014	MZB-35849	Cynopterus sp.	A2 - Central Sulawesi	Liver
7	SS016	MZB-35846	Cynopterus sp.	A2 - Central Sulawesi	Liver
8	SS020	MZB-35847	Cynopterus sp.	A2 - Central Sulawesi	Liver
					Feces
9	SS021	MZB-35840	Rousettus sp.	A2 - Central Sulawesi	Liver
10	SS022	MZB-35842	Rousettus sp.	A2 - Central Sulawesi	Liver
11	SS023	N/A	Rousettus sp.	A2 - Central Sulawesi	Feces
12	SS024	MZB-35841	Rousettus sp.	A2 - Central Sulawesi	Liver
					Feces
13	SS025	MZB-35850	Macroglossus minimus	A2 - Central Sulawesi	Liver
14	SS026	MZB-35843	Rousettus celebensis	A2 - Central Sulawesi	Liver
15	SS027	MZB-35852	Chironax melanocephalus	A2 - Central Sulawesi	Liver
16	SS028	MZB-35845	Rousettus linduensis	A2 - Central Sulawesi	Liver
17	SS029	MZB-38551	Macroglossus minimus	A2 - Central Sulawesi	Liver
					Feces
18	SS030	MZB-36217	Acerodon celebensis	A1 - Central Sulawesi	Liver
19	SS031	MZB-36218	Acerodon celebensis	A1 - Central Sulawesi	Liver
20	SS032	MZB-36219	Acerodon celebensis	A1 - Central Sulawesi	Liver
21	SS033	MZB-36210	Pteropus alecto	A1 - Central Sulawesi	Liver
22	SS034	MZB-36211	Pteropus alecto	A1 - Central Sulawesi	Liver
23	SS035	MZB-36232	Pteropus alecto	A1 - Central Sulawesi	Liver
					Feces
24	SS036	MZB-36233	Pteropus alecto	A1 - Central Sulawesi	Liver
25	SS037	MZB-36212	Pteropus alecto	A1 - Central Sulawesi	Oral Swab
					Liver
					Feces
26	SS038	MZB-36234	Pteropus alecto	A1 - Central Sulawesi	Liver
27	SS039	MZB-36235	Pteropus alecto	A1 - Central Sulawesi	Liver
28	SS040	MZB-36213	Pteropus alecto	A1 - Central Sulawesi	Liver
					Lung
					Feces
29	SS041	MZB-36214	Pteropus alecto	A1 - Central Sulawesi	Liver
					Lung
					Feces
30	SS042	MZB-36220	Acerodon celebensis	A1 - Central Sulawesi	Liver
					Feces
31	SS043	MZB-36221	Acerodon celebensis	A1 - Central Sulawesi	Liver
					Fecal Swab
					Feces
32	SS044	MZB-36222	Acerodon celebensis	A1 - Central Sulawesi	Liver
33	SS045	MZB-36223	Acerodon celebensis	B - Gorontalo	Oral Swab
					Liver
					Lung
34	SS046	MZB-36224	Acerodon celebensis	B - Gorontalo	Oral Swab
					Liver
					Feces
35	SS047	MZB-36225	Acerodon celebensis	B - Gorontalo	Oral Swab
					Liver
					Lung
					Fecal Swab
36	SS048	MZB-36226	Acerodon celebensis	B - Gorontalo	Oral Swab
					Liver
37	SS049	MZB-36236	Pteropus alecto	B - Gorontalo	Oral Swab
					Liver
38	SS050	MZB-36237	Pteropus alecto	B - Gorontalo	Oral Swab
					Liver
					Feces
39	SS051	MZB-36238	Pteropus hypomelanus	P - Sangihe Islands	Oral Swab
					Liver
40	SS052	MZB-36239	Pteropus hypomelanus	P - Sangihe Islands	Oral Swab
					Liver
					Feces
41	SS053	MZB-36240	Pteropus hypomelanus	P - Sangihe Islands	Oral Swab
					Liver
					Fecal Swab
42	SS054	MZB-36215	Pteropus alecto	B - Gorontalo	Liver
43	SS055	MZB-36227	Acerodon celebensis	B - Gorontalo	Liver
44	SS056	MZB-36228	Acerodon celebensis	B - Gorontalo	Liver
45	SS057	MZB-36216	Pteropus alecto	B - Gorontalo	Liver
46	SS064	MZB-35853	Nyctimene sp.	H - Seram, Maluku	Liver
47	SS065	MZB-35854	Nyctimene sp.	H - Seram, Maluku	Liver
48	SS066	MZB-35855	Syconycteris australis	H - Seram, Maluku	Liver
49	SS067	MZB-36241	Syconycteris australis	H - Seram, Maluku	Liver
					Feces
50	SS068	MZB-35856	Dobsonia viridis	H - Seram, Maluku	Liver
					Feces
51	SS069	MZB-36245	Macroglossus minimus	H - Seram, Maluku	Liver
52	SS070	MZB-36242	Dobsonia viridis	H - Seram, Maluku	Liver
					Feces
53	SS071	MZB-35844	Rousettus amplexicaudatus	H - Seram, Maluku	Liver
54	SS072	MZB-36243	Dobsonia viridis	H - Seram, Maluku	Liver
55	SS073	MZB-36244	Dobsonia moluccensis	H - Seram, Maluku	Liver
56	SW001	MZB-36229	Pteropus vampyrus	C - West Java	Oral Swab
					Liver
					Lung
					Fecal Swab
57	SW002	MZB-36230	Pteropus vampyrus	C - West Java	Oral Swab
					Liver
					Lung
					Kidney
					Fecal Swab
					Small Intestine
58	SW003	MZB-36231	Pteropus vampyrus	C - West Java	Oral Swab
					Liver
					Fecal Swab
59	SW006	MZB-36248	Pteropus vampyrus	C - West Java	Oral Swab
					Liver
					Fecal Swab
60	SW007	N/A	Pteropus vampyrus	O - Bali	Oral Swab
					Fecal Swab
61	SW012	N/A	Pteropus hypomelanus	D - Madura Island	Feces
62	SW013	MZB-36945	Pteropus hypomelanus	D - Madura Island	Liver
					Kidney
					Lung
					Fecal Swab
					Small Intestine
63	SW014	MZB-36946	Pteropus hypomelanus	D - Madura Island	Liver
					Kidney
					Lung
					Fecal Swab
					Small Intestine
64	SW077	MZB-36947	Pteropus vampyrus	E - East Java	Oral Swab
					Liver
					Kidney
					Lung
					Fecal Swab
					Small Intestine
65	SW078	MZB-36948	Pteropus vampyrus	E - East Java	Oral Swab
					Liver
					Kidney
					Lung
					Fecal Swab
					Small Intestine
66	SW105	MZB-36908	Pteropus chrysoproctus	H - Seram, Maluku	Oral Swab
					Liver
					Kidney
					Lung
					Fecal Swab
					Small Intestine
67	SW106	MZB-36909	Pteropus chrysoproctus	H - Seram, Maluku	Oral Swab
					Liver
					Kidney
					Lung
					Small Intestine
					Fecal Swab
68	SW107	MZB-36910	Pteropus chrysoproctus	H - Seram, Maluku	Oral Swab
					Liver
					Kidney
					Lung
					Fecal Swab
					Small Intestine
69	SW108	MZB-36911	Pteropus chrysoproctus	H - Seram, Maluku	Oral Swab
					Liver
					Kidney
					Lung
					Fecal Swab
					Small Intestine
70	SW109	MZB-36912	Dobsonia sp.	G - Seram, Maluku	Oral Swab
					Liver
					Fecal Swab
71	SW110	MZB-36914	Nyctimene sp.	G - Seram, Maluku	Oral Swab
					Fecal Swab
72	SW111	MZB-36919	Syconycteris australis	G - Seram, Maluku	Oral Swab
					Fecal Swab
73	SW112	MZB-36920	Syconycteris australis	G - Seram, Maluku	Oral Swab
					Fecal Swab
74	SW113	N/A	Dobsonia sp.	G - Seram, Maluku	Oral Swab
					Fecal Swab
75	SW114	MZB-36915	Nyctimene sp.	G - Seram, Maluku	Oral Swab
					Fecal Swab
76	SW115	MZB-36916	Nyctimene sp.	G - Seram, Maluku	Oral Swab
					Fecal Swab
77	SW116	MZB-36917	Nyctimene sp.	G - Seram, Maluku	Oral Swab
					Fecal Swab
78	SW120	MZB-36924	Pteropus temminckii	G - Seram, Maluku	Oral Swab
					Liver
					Kidney
					Fecal Swab
					Small Intestine
79	SW123	MZB-36925	Pteropus temminckii	F - Seram, Maluku	Oral Swab
					Liver
					Kidney
					Lung
					Fecal Swab
					Small Intestine
80	SW124	MZB-36926	Pteropus temminckii	F - Seram, Maluku	Oral Swab
					Liver
					Kidney
					Lung
					Fecal Swab
					Small Intestine
81	SW125	MZB-36923	Rousettus amplexicaudatus	F - Seram, Maluku	Oral Swab
					Fecal Swab
82	SW126	MZB-36928	Pteropus ocularis	F - Seram, Maluku	Oral Swab
					Liver
					Kidney
					Lung
					Fecal Swab
					Small Intestine
83	SW127	MZB-36930	Pteropus vampyrus	I - West Kalimantan	Oral Swab
					Liver
					Kidney
					Lung
					Fecal Swab
					Small Intestine
84	SW128	MZB-36931	Pteropus vampyrus	I - West Kalimantan	Liver
					Kidney
					Lung
					Oral Swab
					Small Intestine
					Fecal Swab
85	SW129	MZB-36939	Eonycteris spelaea	I - West Kalimantan	Liver
86	SW130	MZB-36940	Eonycteris spelaea	I - West Kalimantan	Liver
87	SW131	MZB-36932	Pteropus vampyrus	J - South Sumatra	Oral Swab
					Liver
					Kidney
					Lung
					Fecal Swab
					Small Intestine
88	SW132	MZB-36933	Pteropus vampyrus	J - South Sumatra	Oral Swab
					Liver
					Kidney
					Lung
					Feces
					Small Intestine
89	SW133	MZB-36937	Pteropus vampyrus	K - Flores	Oral Swab
					Liver
					Kidney
					Lung
					Fecal Swab
					Small Intestine
90	SW134	MZB-36938	Pteropus vampyrus	K - Flores	Oral Swab
					Liver
					Kidney
					Lung
					Fecal Swab
					Small Intestine
91	SW140	MZB-36934	Pteropus vampyrus	L - Sumbawa	Oral Swab
					Liver
					Kidney
					Lung
					Fecal Swab
					Small Intestine
92	SW142	N/A	Dobsonia cf. peronii	M - Lombok	Oral Swab
					Fecal Swab
93	SW144	MZB-36976	Pteropus lombocensis	M - Lombok	Oral Swab
					Oral Swab
					Liver
					Kidney
					Lung
					Fecal Swab
					Small Intestine
94	SW145	MZB-36979	Pteropus lombocensis	M - Lombok	Oral Swab
					Liver
					Kidney
					Lung
					Fecal Swab
					Small Intestine
95	SW146	MZB-36977	Acerodon mackloti	M - Lombok	Oral Swab
					Liver
					Kidney
					Lung
					Fecal Swab
					Small Intestine

## Sheet: Supp Table 2. Env Samples
Collection ID	Roost location	Collection date
1	A1 - Tomoli, Central Sulawesi	2012-06-12
	A1 - Tomoli, Central Sulawesi	2012-06-12
	A1 - Tomoli, Central Sulawesi	2012-06-12
	A1 - Tomoli, Central Sulawesi	2012-06-12
	A1 - Tomoli, Central Sulawesi	2012-06-12
	A1 - Tomoli, Central Sulawesi	2012-06-12
	A1 - Tomoli, Central Sulawesi	2012-06-12
	A1 - Tomoli, Central Sulawesi	2012-06-12
2	C - Situ Lengkong, West Java	2012-11-27
	C - Situ Lengkong, West Java	2012-11-27
	C - Situ Lengkong, West Java	2012-11-27
	C - Situ Lengkong, West Java	2012-11-27
	C - Situ Lengkong, West Java	2012-11-27
	C - Situ Lengkong, West Java	2012-11-27
	C - Situ Lengkong, West Java	2012-11-27
	C - Situ Lengkong, West Java	2012-11-27
	C - Situ Lengkong, West Java	2012-11-27
	C - Situ Lengkong, West Java	2012-11-27
3	N - Bogor Kebun Raya, West Java	2013-01-05
	N - Bogor Kebun Raya, West Java	2013-01-05
	N - Bogor Kebun Raya, West Java	2013-01-05
	N - Bogor Kebun Raya, West Java	2013-01-05
	N - Bogor Kebun Raya, West Java	2013-01-05
	N - Bogor Kebun Raya, West Java	2013-01-05
	N - Bogor Kebun Raya, West Java	2013-01-05
	N - Bogor Kebun Raya, West Java	2013-01-05
	N - Bogor Kebun Raya, West Java	2013-01-05
	N - Bogor Kebun Raya, West Java	2013-01-05
	N - Bogor Kebun Raya, West Java	2013-01-05
	N - Bogor Kebun Raya, West Java	2013-01-05
4	N - Bogor Kebun Raya, West Java	2013-01-21
	N - Bogor Kebun Raya, West Java	2013-01-21
	N - Bogor Kebun Raya, West Java	2013-01-21
	N - Bogor Kebun Raya, West Java	2013-01-21
	N - Bogor Kebun Raya, West Java	2013-01-21
	N - Bogor Kebun Raya, West Java	2013-01-21
	N - Bogor Kebun Raya, West Java	2013-01-21
	N - Bogor Kebun Raya, West Java	2013-01-21
	N - Bogor Kebun Raya, West Java	2013-01-21
	N - Bogor Kebun Raya, West Java	2013-01-21
6	N - Bogor Kebun Raya, West Java	2013-02-02
	N - Bogor Kebun Raya, West Java	2013-02-02
	N - Bogor Kebun Raya, West Java	2013-02-02
	N - Bogor Kebun Raya, West Java	2013-02-02
	N - Bogor Kebun Raya, West Java	2013-02-02
	N - Bogor Kebun Raya, West Java	2013-02-02
	N - Bogor Kebun Raya, West Java	2013-02-02
7	N - Bogor Kebun Raya, West Java	2013-02-16
	N - Bogor Kebun Raya, West Java	2013-02-16
	N - Bogor Kebun Raya, West Java	2013-02-16
	N - Bogor Kebun Raya, West Java	2013-02-16
	N - Bogor Kebun Raya, West Java	2013-02-16
	N - Bogor Kebun Raya, West Java	2013-02-16
	N - Bogor Kebun Raya, West Java	2013-02-16
	N - Bogor Kebun Raya, West Java	2013-02-16
	N - Bogor Kebun Raya, West Java	2013-02-16
	N - Bogor Kebun Raya, West Java	2013-02-16
	N - Bogor Kebun Raya, West Java	2013-02-16
8	N - Bogor Kebun Raya, West Java	2013-03-02
	N - Bogor Kebun Raya, West Java	2013-03-02
	N - Bogor Kebun Raya, West Java	2013-03-02
	N - Bogor Kebun Raya, West Java	2013-03-02
	N - Bogor Kebun Raya, West Java	2013-03-02
	N - Bogor Kebun Raya, West Java	2013-03-02
	N - Bogor Kebun Raya, West Java	2013-03-02
	N - Bogor Kebun Raya, West Java	2013-03-02
	N - Bogor Kebun Raya, West Java	2013-03-02
	N - Bogor Kebun Raya, West Java	2013-03-02
	N - Bogor Kebun Raya, West Java	2013-03-02
	N - Bogor Kebun Raya, West Java	2013-03-02
	N - Bogor Kebun Raya, West Java	2013-03-02
	N - Bogor Kebun Raya, West Java	2013-03-02
9	N - Bogor Kebun Raya, West Java	2013-03-30
	N - Bogor Kebun Raya, West Java	2013-03-30
	N - Bogor Kebun Raya, West Java	2013-03-30
	N - Bogor Kebun Raya, West Java	2013-03-30
	N - Bogor Kebun Raya, West Java	2013-03-30
	N - Bogor Kebun Raya, West Java	2013-03-30
	N - Bogor Kebun Raya, West Java	2013-03-30
	N - Bogor Kebun Raya, West Java	2013-03-30
	N - Bogor Kebun Raya, West Java	2013-03-30
10	N - Bogor Kebun Raya, West Java	13-Apr-13 1
	N - Bogor Kebun Raya, West Java	13-Apr-13 10
	N - Bogor Kebun Raya, West Java	13-Apr-13 2
	N - Bogor Kebun Raya, West Java	13-Apr-13 3
	N - Bogor Kebun Raya, West Java	13-Apr-13 4
	N - Bogor Kebun Raya, West Java	13-Apr-13 5
	N - Bogor Kebun Raya, West Java	13-Apr-13 6
	N - Bogor Kebun Raya, West Java	13-Apr-13 7
	N - Bogor Kebun Raya, West Java	13-Apr-13 8
	N - Bogor Kebun Raya, West Java	13-Apr-13 9
11	N - Bogor Kebun Raya, West Java	2013-03-13
	N - Bogor Kebun Raya, West Java	2013-03-13
	N - Bogor Kebun Raya, West Java	2013-03-13
	N - Bogor Kebun Raya, West Java	2013-03-13
	N - Bogor Kebun Raya, West Java	2013-03-13
	N - Bogor Kebun Raya, West Java	2013-03-13
	N - Bogor Kebun Raya, West Java	2013-03-13
	N - Bogor Kebun Raya, West Java	2013-03-13
	N - Bogor Kebun Raya, West Java	2013-03-13
12	I - Pematang Gadung, West Kalimantan	5-Jun 12

## Sheet: Supp Table 3. NGS Pools
NGS Library No.	No. pooled samples	No. Bats	Species ID	Locality	Site	Sample ID
1	11	7	Pteropus alecto	Central Sulawesi	A1 - Tomoli	SS002
						SS004
						SS033
						SS034
						SS037
						SS040
						SS041
2	6	6	Acerodon celebensis	Central Sulawesi	A1 - Tomoli	SS030
						SS031
						SS032
						SS042
						SS043
						SS044
3	6	4	Acerodon celebensis	North Sulawesi	B - Iloponu	SS045
						SS046
						SS047
						SS048
4	7	4	Pteropus vampyrus	West Java	C - Situ Lengkong	SW001
						SW002
						SW003
						SW006
5	6	2	Pteropus hypomelanus	Madura Island	D - Madura Island	SW013
						SW014
6	6	2	Pteropus vampyrus	East Java	E- Tuban	SW077
						SW078
7	12	4	Pteropus chrysoproctus	Seram, Maluku	H - Sawai	SW105
						SW106
						SW107
						SW108
8	2	1	Pteropus temminckii	Seram, Maluku	G - Mosso	SW120
9	6	2	Pteropus temminckii	Seram, Maluku	F - Pulau Marsegu	SW123
						SW124
10	3	1	Pteropus ocularis	Seram, Maluku	F - Pulau Marseu	SW126
11	6	2	Pteropus vampyrus	West Kalimantan	I - Pematang Gadung	SW127
						SW128
12	6	2	Pteropus vampyrus	Bengkulu	J - Bengkulu	SW131
						SW132
13	3	1	Pteropus vampyrus	Flores	K - Nanggamese	SW133
14	3	1	Pteropus vampyrus	Flores	K - Nanggamese	SW134
15	3	1	Pteropus vampyrus	Sumbawa	L - Satonda Island	SW140
16	6	2	Acerodon mackloti	Lombok	M - Sesaot	SW144
						SW145
17	3	1	Pteropus lombocensis	Lombok	M - Semilir	SW146

## Sheet: Supp Table 4. Tioman virus read
Gene	Sequence Name	Sequence
F	>HWI-ST513:508:C8PD2ACXX:4:2110:21303:95766	TGAGCATTCACCTTGATCTAGCATTCCCTATAAACAAGAATAGCCTCTTAAGTGTCGGGCTTGTGCATAAATCAGTGAAGAACCTCTATTTTTACTCTCA
F	>HWI-ST513:508:C8PD2ACXX:4:1208:16616:62846	TATGTAGATGCTCAACTCTTATCTCCGGGTATGACAAACTGTATTAATGGTAGACTGAATGACTGTACCTTCTCCAAGGTAGTAGGGTCTTTCCCAACTAG
F	>HWI-ST513:508:C8PD2ACXX:4:1101:6675:57012	GCGCTATACTGGCAAACTGCAAATATCTGCAATGCAACTGCTTAACTCCTCCCTATATTATCACTCCGCTGAATGGAGAGATGATCTCAATGATTGACCTG
F	>HWI-ST513:508:C8PD2ACXX:4:1101:6675:57012	ATCAACAACCCTGTCAATGTCACATTCAACGGAAACTATAGAGCAGATGTGGGGCAGATGATCGTTACCAATCCTCTAGACATCTCTGCGGAACTCAACC
F	>HWI-ST513:508:C8PD2ACXX:4:1309:20960:67361	AATTGGCATAGTGTATATGATTATCAACACATATGTAGTGGTTCAAATCATCAAGGAGATCAACCGAATGAGAACAAGTGACAGAGCACATTTGCTCAAGG
F	>HWI-ST513:508:C8PD2ACXX:4:2110:21303:95766	CTTGATCTAGCATTCCCTATAAACAAGAATAGCCTCTTAAGTGTCGGGCTTGTGCATAAATCAGTGAAGAACCTCTATTTTTACTCTCAG
F	>HWI-ST513:508:C8PD2ACXX:4:1208:16616:62846	TATGTAGATGCTCAACTCTTATCTCCGGGTATGACAAACTGTATTAATGGTAGACTGAATGACTGTACCTTCTCCAAGGTAGTAGGGTCTTTCCCAACTAG
F	>HWI-ST513:508:C8PD2ACXX:4:1103:16844:95252	ACTGGCAAACTGCAAATATCTGCAATGCAACTGCTTAACTCCTCCCTATATTATCACTCCGCTGAATGGAGAGATGATCTCAATGATTGACCTGTCAAAAT
F	>HWI-ST513:508:C8PD2ACXX:4:2107:5839:4737	CCCTGTCAATGTCACATTCAACGGAAACTATAGAGCAGATGTGGGGCAGATGATCGTTACCAATCCTCTAGACATCTCTGCGGAACTCAACCAAATCAACA
F	>HWI-ST513:508:C8PD2ACXX:4:1103:16844:95252	AGATGCTCAACTCTTATCTCCGGGTATGACAAACTGTATTAATGGTAGACTGAATGACTGTACCTTCTCCAAGGTAGTAGGGTCTTTCCCAACTAGGTTCG
F	>HWI-ST513:508:C8PD2ACXX:4:2107:5839:4737	CATTCAACGGAAACTATAGAGCAGATGTGGGGCAGATGATCGTTACCAATCCTCTAGACATCTCTGCGGAACTCAACCAAATCAACACATCATTGTCTAAT
F	>HWI-ST513:508:C8PD2ACXX:4:1312:18184:48424	CAAATCAACACATCATTGTCTAATGCACAGGGTTTCCTGTCTAAAAGTGATGCATGGTTGCATGTATCCCAATGGGCAACAAACTCCGGGACCATATTTAT
F	>HWI-ST513:508:C8PD2ACXX:4:1309:20960:67361	CAACACATCATTGTCTAATGCACAGGGTTTCCTGTCTAAAAGTGATGCATGGTTGCATGTATCCCAATGGGTAACAAACTCCGGGACCATATTTATTATTC
F	>HWI-ST513:508:C8PD2ACXX:4:1312:18184:48424	ACACATCATTGTCTAATGCACAGGGTTTCCTGTCTAAAAGTGATGCATGGTTGCATGTATCCCAATGGGTAACAAACTCCGGGACCATATTTATTATTCTA
HN	>HWI-ST513:508:C8PD2ACXX:4:2212:9910:40617	GATCCTTGCTAGCTGGAGTCAGAAAATTAATGCATGTGCCACTAAGGAAGGGTTAAATTCCCTTGATCTTCAGATTTCAGGACTGGTCAAATCAATCAATA
HN	>HWI-ST513:508:C8PD2ACXX:4:2311:11826:37686	AATTAAACGACAAGACTTATTATAGATTGGCTATAGGAATATCAGACAAGAACCTATCTGACCCTTCCGATGTCAGGTATATTGGAGAGGCG
HN	>HWI-ST513:508:C8PD2ACXX:4:2112:14985:78328	GTCTAATCAAGATTATGAGTCTGATTTCCAAACTCAAGGGTTTCATCAAATGTACATCCTATTTCTTTCTCGCGATTTGAAGACCACACTATTCAATGATA
HN	>HWI-ST513:508:C8PD2ACXX:4:2301:10099:72792	CTGCAAGCACACGCATCTTAAACTCAACACTTGATCTACCACTCGTAGGTCCCAGCTGTAAGTCTACTCTCAAGGGAAATAATCTAATAAATAAGGATGTC
HN	>HWI-ST513:508:C8PD2ACXX:4:1216:3433:78219	GAAAGTGTGATGGTTTTTGGATTCCTTTCATGTTACATGTTATCCAATGTTCCAACTCATTGCCAGGTTGAGGTACTGAATTCATCAGTGCTGGGGTTCGG
HN	>HWI-ST513:508:C8PD2ACXX:4:1311:6157:45884	GGATCTCAAGGGGATAGTATACCTATATATCCAGAGTGCAGGCTGGTATTCTTACACACAGTTGTTTAGACTCTCTTTACAATCTCGCGGTTACAAGTTGA
HN	>HWI-ST513:508:C8PD2ACXX:4:2212:9910:40617	GAAAATTAATGCATGTGCCACTAAGGAAGGGTTGAATTCCCTTGATCTTCAGATTTCAGGACTGGTCAAATCAATCAATAGCTTGATCACTGAGGTGAACC
HN	>HWI-ST513:508:C8PD2ACXX:4:2112:14985:78328	TCTGATTTCCAAACTCAAGGGTTTCATCAAATGTACATCCTATTTCTTTCTCGCGATTTGAAGACCACACTATTCAATGATATGATATCCTCAACGACTGT
HN	>HWI-ST513:508:C8PD2ACXX:4:2301:10099:72792	GATCTACCACTCGTAGGTCCCAGCTGTAAGTCTACTCTCAAGGGAAATAATCTAATAAATAAGGATGTCTTGTTCAGTCCCTACTTTGGAGAAAGTGTGAT
HN	>HWI-ST513:508:C8PD2ACXX:4:2207:20728:79883	GTTGAGGTACTGAATTCATCAGTGCTGGGGTTCGGATCAAGGTCACAGCTTATGGATCTCAAGGGGATAGTATACCTATATATCCAGAGTGCAGGCTGGTA
HN	>HWI-ST513:508:C8PD2ACXX:4:2116:10853:31736	CTGATTTCCAAACTCAAGGGTTTCATCAAATGTACATCCTATTTCTTTCTCGCGATCTGAAGACCACACTATTCAATGATATGATA
HN	>HWI-ST513:508:C8PD2ACXX:4:1216:3433:78219	CTCAAGGGAAATAATCTAATAAATAAGGATGTCTTGTTCAGTCCCTACTTTGGAGAAAGTGTGATGGTTTTTGGATTCCTTTCATGTTACATGTTATCCAA
HN	>HWI-ST513:508:C8PD2ACXX:4:1312:3167:14586	GTTGAGGTACTGAATTCATCAGTGCTGGGGTTCGGATCAAGGTCACAGCTTATGGATCTCAAGGGGATAGTATACCTATATATCCAGAGTGCAGGCTGGTA
HN	>HWI-ST513:508:C8PD2ACXX:4:2316:13704:52277	CTGATTTCCAAACTCAAGGGTTTCATCAAATGTACATCCTATTTCTTTCTCGCGATTTGAAGACCACACTATTCAATGATATGATAT
HN	>HWI-ST513:508:C8PD2ACXX:4:2207:20728:79883	GTGCTGGGGTTCGGATCAAGGTCACAGCTTATGGATCTCAAGGGGATAGTATACCTATATATCCAGAGTGCAGGCTGGTATTCTTACACACAGTTGTTTAG
HN	>HWI-ST513:508:C8PD2ACXX:4:2316:13704:52277	TCGCGATTTGAAGACCACACTATTCAATGATATGATATCCTCAACGACTGTGGTTTGGAACGGACTCTACCCAGGAGAAGGGGCAGGAATCTGGCATATGG
HN	>HWI-ST513:508:C8PD2ACXX:4:1312:3167:14586	GTGCTGGGGTTCGGATCAAGGTCACAGCTTATGGATCTCAAGGGGATAGTATACCTATATATCCAGAGTGCAGGCTGGTATTCTTACACACAGTTGTTTAG
HN	>HWI-ST513:508:C8PD2ACXX:4:1311:6157:45884	ATCCAGAGTGCAGGCTGGTATTCTTACACACAGTTGTTTAGACTCTCTTTACAATCTCGCGGTTACAAGTTGACTGTGAAACAGATTCGCAGAATTCCGAT
HN	>HWI-ST513:508:C8PD2ACXX:4:2212:19248:53504	GCTGGTATTCTTACACACAGTTGTTTAGACTCTCTTTACAATCTCGCGGTTACAAGTTGACTGTGAAACAGATTCGCAGAATTCCGATATCAAGTACTACT
HN	>HWI-ST513:508:C8PD2ACXX:4:2212:19248:53504	TTCTTACACACAGTTGTTTAGACTCTCTTTACAATCTCGCGGTTACAAGTTGACTGTGAAACAGATTCGCAGAATTCCGATATCAAGTACTACTCGTCCAG
L	>HWI-ST513:508:C8PD2ACXX:4:1113:20710:76444	TTGTTAGAAACAAACTGCTCTACTACTTAAAAGTAGGTGGGCTCCCTACGTCCGATGAAGGTATTTGTGATACATTATTCCCTAATATCTCATGGGATCGG
L	>HWI-ST513:508:C8PD2ACXX:4:2314:6130:78006	AGCACCGCTTCAAAAAGTTAGACAGCTATCTTATGCTAGATTAGGCTCATCTGTAAATTCCCCAAGAAGTCCAATCACTAATCTAGATGTTGAGGTAATCT
L	>HWI-ST513:508:C8PD2ACXX:4:2304:12143:95999	CTCGAGAGCATGGTATATGCTGTGCTACAACTCTCTGATCCCGTTCCTGATCTCAAAGGAGAGTTTCTATCCTTTATTAACTCTGAGATTTATACTATCCT
L	>HWI-ST513:508:C8PD2ACXX:4:2216:20399:61690	CTGAGCTTGCAAGAGCTGAGGCATGACAACTCTGAGCTATCTTATCCTTACATCCTTGCGCACTGGAAAGAGATTGCAATGCTGGAGTTTGGGAAGAGTAT
L	>HWI-ST513:508:C8PD2ACXX:4:2310:6189:12160	CCGAAAGAGCCTGATAAAACAGCAATGTGAACAATGTAGAATCCCTTTACCTCAGCCTTATAATCGAAGACTGCTTCTCAATTTTCTAGCTGATGAAACAT
L	>HWI-ST513:508:C8PD2ACXX:4:1313:12083:33171	TGCATATCTTGATGATGATTCGTTCTGTGCATCATATTCTTTGAAAGAGAAAGAGATCAAAGAGACTGGAAGGATCTTTGCCAAGCTCACCAAGAATATGA
L	>HWI-ST513:508:C8PD2ACXX:4:2304:1968:28526	TATTGCCTGAATTGGAGATACCAGTCTATAATTCTTTTTGCAAAAAGCATGAATCAACTGTATGGCTATAATCATCTATTCGAATGGATTCATCTAAGGCT
L	>HWI-ST513:508:C8PD2ACXX:4:2205:5105:94353	CTTGATCTCGTCGAAAATGGTGATATCTTTATTGTCTCTCCAAGAGGGGGTATTGAAGGCTTGTGTCAGAAACTCTGGACAATGATTTCCATTGCAGTAAT
L	>HWI-ST513:508:C8PD2ACXX:4:1106:6966:84807	GATGAGCCTAGTGCAAGGTGACAACCAGGCTATGGCGATTACTACAATGGTACCACGTGGGCTTCCTCACCATGAAAAGAAAAGAATCGCATACGAAAATA
L	>HWI-ST513:508:C8PD2ACXX:4:1201:14405:15211	GACCAGACATCCTCGGCTTTCTTGGACCACCCAATTCTTGTGTCCCGCCTAATTACAATTCCTGCTCAGCTTGGTGGCCTAAATTACTACGCTTTGACCCG
L	>HWI-ST513:508:C8PD2ACXX:4:1104:13782:77827	CATTAACATCTGCAATTGCTGATTTGAAGCGTTATATCATCGCTGGGATGCTTCCAAGATGGATCCTAAAGAACTTGATTGCGCGTGAGCCGGGCGATGGG
L	>HWI-ST513:508:C8PD2ACXX:4:2113:7741:5659	CGAAACTCCAGATCCAATAGAATTAGTTGAAGGTGCTTTACTGACTAGGGCCTCTGTCTGCACTCATTGTATGTCAGGGAATAGAAAGTACACCTGGTTCT
L	>HWI-ST513:508:C8PD2ACXX:4:1308:1176:57266	CTACAACTGCCAACCTCACACATAGGCTTGATGACGGGCTCACTCAGCAAAAGTTTACTCCAGCCAGCTCTTATATGTATTCATCATATGTTCACATATCC
L	>HWI-ST513:508:C8PD2ACXX:4:1301:20564:60950	GTGGATTCAAATTTGATTTACCAACAAATAATGTTGTTAGGACTAGGCATAATTGAAACTTGGCTACAATTGCCGAATGAAATCAACATAGAGGACTCTAC
L	>HWI-ST513:508:C8PD2ACXX:4:1207:3907:83211	CCTCAGTACAATAAATTCATCTATGATACAAACCCACTCACCGACCAAGACCTCCAAGATATAGATAAATTACAATTCGAAGCTGAGATCAGTGGGATTGA
L	>HWI-ST513:508:C8PD2ACXX:4:2116:20549:3396	CTTACAACTCTCCTTACCTTGCTACATTGAATTACACAAAATTAGCATGTGATGCTATCATCTGGGGTGCTCGTCAAGTTCTGAGCACAATTATGGCAG
L	>HWI-ST513:508:C8PD2ACXX:4:1212:13080:95210	GGGGGGATGTCAGAGGATGGGAAACCAGTATACTCGAGCCTAAAATATCGGCATTTCCGTGTAATATTTATTATCTTACTAGAAAAGTGTTGAATTACATT
L	>HWI-ST513:508:C8PD2ACXX:4:1308:6799:15180	CTAGCAGAAGGAAGTGGGGCGATGATGACTGTGATAGAATCGAAATATTGCGGAACAAAGGCTTTTTACAACAG
L	>HWI-ST513:508:C8PD2ACXX:4:2214:2011:52726	AACTTCCAACCATTACCCACCCAATTCATGGAGAGTATAGTCTACCAAAATATTCGTTATGAGGAGGACCAAATTGGCACTGATGAACCATTTTTTGTACC
L	>HWI-ST513:508:C8PD2ACXX:4:1213:14152:80010	GGAAACAGATCTAAGTTGTGCTGCCTGCGTCAACCTTATACTCAAATCAATACCATCAAGGAGTGTATCCATTATGAATGTAGACCTAGAGGATATTACTC
L	>HWI-ST513:508:C8PD2ACXX:4:2307:11930:2790	ACTTCAGATAGCTTTCTCACGATGTGTCTTACTCCGATCCGCCTACTCTGACCCAGCATCTGATGAAGTCTTCCTAGTGGCCATCAAGTCTGATTTGCGAT
L	>HWI-ST513:508:C8PD2ACXX:4:2109:5741:18689	GTCAACCTTAATAACCAACAACAGAGAGTTAAAAATATTATAAATGATCAAGTTAGGACAGGAAGGTGTGATGTTAACATTGATGATCATATCCAATTAAG
L	>HWI-ST513:508:C8PD2ACXX:4:1208:4325:76102	GGGTCGTACAGCTGCTTACTACCTTCCTAAAAGAGTTCATATCTATTCATGATGATTTAGCGACAGATCGGAATAGCCTCTTATTTGATTCTTACAACTTA
L	>HWI-ST513:508:C8PD2ACXX:4:2115:12852:80983	GGCTACTCATATTATGAATCTGACTGCACAGAACTGGCCACTGCTTCCCCCCGCAGTGAACGGGCAAGTCCGCAGTAATCTAGAGCTAGGGATATTTCAGT
L	>HWI-ST513:508:C8PD2ACXX:4:2115:12852:80983	CTAGACCTGACCCCCATCCGTAAACATATATTGAAGAGGATTGGGAGTCAGATTGTCAGGGATTTGTTTACTTATCACCTAATCATTAAATTAGATAGGTC
L	>HWI-ST513:508:C8PD2ACXX:4:2316:18479:92037	GAAGGCTATTGGAAGTGTCATATTGTCTTTCACACTTGACAATGATATTCCCGATCATCACCCAGTGCTGTTTGAAGACCCTGATACACCTGAATTCGAT
L	>HWI-ST513:508:C8PD2ACXX:4:1113:20710:76444	CAAACTGCTCTACTACTTAAAAGTAGGTGGGCTCCCTACGTCCGATGAAGGTATTTGTGATACATTATTCCCTAATATCTCATGGGATCGGGTGAGGAGAG
L	>HWI-ST513:508:C8PD2ACXX:4:1104:13782:77827	TAGACAGCTATCTTATGCTAGATTAGGCTCATCTGTAAATTCCCCAAGAAGTCCAATCACTAATCTAGATGTTGAGGTAATCTTATGGCCTGAAATAATCC
L	>HWI-ST513:508:C8PD2ACXX:4:2304:12143:95999	CTCTCTGATCCCGTTCCTGATCTCAAAGGAGAGTTTCTATCCTTTATTAACTCTGAGATTTATACTATCCTCACAGATAGCGGTGAGTTTACAGATTGTGA
L	>HWI-ST513:508:C8PD2ACXX:4:2216:20399:61690	GAGTTTGGGAAGAGTATAGATGCGGATCCGGGCGAGGATCTAAGCATCTTTATGAAGGATAAGGCCATA
L	>HWI-ST513:508:C8PD2ACXX:4:1313:12083:33171	TTTGCCAAGCTCACCAAGAATATGAGATCATGCCAGGTCATTGCAGAATCTCTCTTAGCGGCCCATGCAGGTAAGTTTTTCAAAGAGAATGGAGTGGTTCT
L	>HWI-ST513:508:C8PD2ACXX:4:2209:7417:26312	TATTGCCTGAATTGGAGATACCAGTCTATAATTCTTTTTGCAAAAAGCATGAATCAACTGTATGGCTATAATCATCTATTCGAATGGATTCATCTAAGGCT
L	>HWI-ST513:508:C8PD2ACXX:4:2205:5105:94353	GAAAATGGTGATATCTTTATTGTCTCTCCAAGAGGGGGTATTGAAGGCTTGTGTCAGAAACTCTGGACAATGATTTCCATTGCAGTAATTGTCTT
L	>HWI-ST513:508:C8PD2ACXX:4:1201:14405:15211	GGACCACCCAATTCTTGTGTCCCGCCTAATTACAATTCCTGCTCAGCTTGGTGGCCTAAATTACTACGCTTTGACCCGCTTGTTCAATCGGAATATAGGAG
L	>HWI-ST513:508:C8PD2ACXX:4:2305:7847:69256	TCCAGATCCAATAGAATTAGTTGAAGGTGCTTTACTGACTAGGGGCTCTGTTTGCACTCATTGTATGTCAGGGAATAGAAAGTACACCTGGTTCTTCGTGC
L	>HWI-ST513:508:C8PD2ACXX:4:2215:12463:62030	ATGACGGGCTCACTCAGCAAAAGTTTACTCCAGCCAGCTCTTATATGTATTCATCATATGTTCACATATCCAATGATGATCAAAACTTGGAAATTCAAGAT
L	>HWI-ST513:508:C8PD2ACXX:4:1301:20564:60950	AAATAATGTTGTTAGGACTAGGCATAATTGAAACTTGGCTACAATTGCCGAATGAAATCAACATAGAGGACTCTACATTACACCTACACACCGAGTGTTCA
L	>HWI-ST513:508:C8PD2ACXX:4:1111:20999:82266	ACCCACTCACCGACCAAGACCTCCAAGATATAGATAAATTACAATTCGAAGCTGAGATCAGTGGGATTGATGCTATCCCTGATCAAGATAAAGTGAGAGTT
L	>HWI-ST513:508:C8PD2ACXX:4:1212:13080:95210	CGGCATTTCCGTGTAATATTTATTATCTTACTAGAAAAGTGTTGAATTACATTAGAGACTCCCCTTTCTTACAACAGCAGTTAGCTGACTATTATGACATC
L	>HWI-ST513:508:C8PD2ACXX:4:2214:2011:52726	GCGATGATGACTGTGATAGAATCGAAATATTGCGGAACAAAGGCTTTTTACAACAGTTTATTCTCTAGTGGGCAGAATCCGCCCCAATGG
L	>HWI-ST513:508:C8PD2ACXX:4:1213:14152:80010	AATACCATCAAGGAGTGTATCCATTATGAATGTAGACCTAGAGGATATTACTCAAATGCAGAATCCTGAGGTCTCTCGTGCAGCAATAAATGTGATATTAC
L	>HWI-ST513:508:C8PD2ACXX:4:1203:4900:85811	CTTCAGATAGCTTTCTCACGATGTGTCTTACTCCGATCCGCCTACTCTGACCCAGCATCTGATGAAGTCTTCCTAGTGGCCATCAAGTCTGATTTGCGAT
L	>HWI-ST513:508:C8PD2ACXX:4:2109:5741:18689	AATAACCAACAACAGAGAGTTAAAAATATTATAAATGATCAAGTTAGGACAGGAAGGTGTGATGTTAACATTGATGATCATATCCAATTAAGCCGGCTAGG
L	>HWI-ST513:508:C8PD2ACXX:4:1205:5320:68721	GTCGTACAGCTGCTTACTACCTTCCTAAAAGAGTTCATATCTATTCATGATGATTTAGCGACAGATCGGAATAGCCTCTTATTTGATTCTTACAACTTAGA
L	>HWI-ST513:508:C8PD2ACXX:4:2314:6130:78006	TATGCTAGATTAGGCTCATCTGTAAATTCCCCAAGAAGTCCAATCACTAATCTAGATGTTGAGGTAATCTTATGGCCTGAAATAATCCCGAACTTAAAGAG
L	>HWI-ST513:508:C8PD2ACXX:4:2310:6189:12160	TAGATGCGGATCCGGGCGAGGATCTAAGCATCTTTATGAAGGATAAGGCCATAAGTGCCCCAAGAAAAGACTGGCTTAGTGTATTCCGAAAGAGCCTGATA
L	>HWI-ST513:508:C8PD2ACXX:4:2304:1968:28526	TATGGCTATAATCATCTATTCGAATGGATTCATCTAAGGCTCATGAGGTCTACACTCTATGTTGGGGATCCATTCAACCCACCCAGGAATTTAACATCAGC
L	>HWI-ST513:508:C8PD2ACXX:4:1106:6966:84807	GAAGGCTTGTGTCAGAAACTCTGGACAATGATTTCCATTGCAGTAATTGTCTTATCAGCTACTGAAGCAGGCACAAGAGTGATGAGCCTAGTGCAAGGTGA
L	>HWI-ST513:508:C8PD2ACXX:4:2106:10003:62592	CGCTTTGACCCGCTTGTTCAATCGGAATATAGGAGATCCATTAACATCTGCAATTGCTGATTTGAAGCGTTATATCATCGCTGGGATGCTTCCAAGACGGA
L	>HWI-ST513:508:C8PD2ACXX:4:2113:7741:5659	CAATAGAATTAGTTGAAGGTGCTTTACTGACTAGGGGCTCTGTTTGCACTCATTGTATGTCAGGGAATAGAAAGTACACCTGGTTCTTCGTGCCAGCAGGG
L	>HWI-ST513:508:C8PD2ACXX:4:2215:12463:62030	GGGCTCACTCAGCAAAAGTTTACTCCAGCCAGCTCTTATATGTATTCATCATATGTTCACATATCCAATGATGATCAAAACTTGGAAATTCAAGATCGGAC
L	>HWI-ST513:508:C8PD2ACXX:4:1111:20999:82266	ATCAGTGGGATTGATGCTATCCCTGATCAAGATAAAGTGAGAGTTCTTGGACACTTAACTGGCCTCCAGCTGGCAAGATCTATAACAGGATTGGATGAGGT
L	>HWI-ST513:508:C8PD2ACXX:4:2307:11930:2790	CTCAAATGCAGAATCCTGAGGTCTCTCGTGCAGCAATAAATGTGATATTACTGTCAGACATCCTTTTAATGCCTGGTGGTGTCCTTATTTTCAAGACTTAT
L	>HWI-ST513:508:C8PD2ACXX:4:2308:18496:64780	TAGGACAGGAAGGTGTGATGTTAACATTGATGATCATATCCAATTAAGCCGGCTAGGTACAAGCTCTCAGACACCAAAGATATTGGACCTTGAGATTGCCT
L	>HWI-ST513:508:C8PD2ACXX:4:1208:4325:76102	TACTACCTTCCTAAAAGAGTTCATATCTATTCATGATGATTTAGCGACAGATCGGAATAGCCTCTTATTTGATTCTTACAACTTAGACAGAAAAGGGAAAC
L	>HWI-ST513:508:C8PD2ACXX:4:2314:20033:31118	TGCTAGATTAGGCTCATCTGTAAATTCCCCAAGAAGTCCAATCACTAATCTAGATGTTGAGGTAATCTTATGGCCTGAAATAATCCCGAACTTAAAGAGG
L	>HWI-ST513:508:C8PD2ACXX:4:2209:7417:26312	TATGGCTATAATCATCTATTCGAATGGATTCATCTAAGGCTCATGAGGTCTACACTCTATGTTGGGGATCCATTCAACCCACCCAGGAATTTAACATCAGC
L	>HWI-ST513:508:C8PD2ACXX:4:2106:10003:62592	CTTTGACCCGCTTGTTCAATCGGAATATAGGAGATCCATTAACATCTGCAATTGCTGATTTGAAGCGTTATATCATCGCTGGGATGCTTCCAAGACGGATC
L	>HWI-ST513:508:C8PD2ACXX:4:1308:1176:57266	TCACTCAGCAAAAGTTTACTCCAGCCAGCTCTTATATGTATTCATCATATGTTCACATATCCAATGATGATCAAAACTTGGAAATTCAAGATCGGACTGTG
L	>HWI-ST513:508:C8PD2ACXX:4:1207:3907:83211	AGTGGGATTGATGCTATCCCTGATCAAGATAAAGTGAGAGTTCTTGGACACTTAACTGGCCTCCAGCTGGCAAGATCTATAACAGGATTGGATGAGGTAAC
L	>HWI-ST513:508:C8PD2ACXX:4:1203:4900:85811	CTCAAATGCAGAATCCTGAGGTCTCTCGTGCAGCAATAAATGTGATATTACTGTCAGACATCCTTTTAATGCCTGGTGGTGTCCTTATTTTCAAGACTTAT
L	>HWI-ST513:508:C8PD2ACXX:4:2310:13832:7190	CAGGAAGGTGTGATGTTAACATTGATGATCATATCCAATTAAGCCGGCTAGGTACAAGCTCTCAGACACCAAAGATATTGGACCTTGAGATTGCCTTTGAT
L	>HWI-ST513:508:C8PD2ACXX:4:1205:5320:68721	AGACAGAAAAGGGAAACTAAGCACAAACAATCAGATTGTGACTACTCATATTATGAATCTGACTGCACGGAACTGGCCACTGCTTCCCCCCGCAGTGAACG
L	>HWI-ST513:508:C8PD2ACXX:4:2314:20033:31118	TCACTAATCTAGATGTTGAGGTAATCTTATGGCCTGAAATAATCCCGAACTTAAAGAGGTACATATTGACAAGCTGCCTTAATCGCTTCGCGGATGCCGAG
L	>HWI-ST513:508:C8PD2ACXX:4:2210:5776:38006	GGAAGGTGTGATGTTAACATTGATGATCATATCCAATTAAGCCGGCTAGGTACAAGCTCTCAGACACCAAAGATATTGGACCTTGAGATTGCCTTTGATTT
L	>HWI-ST513:508:C8PD2ACXX:4:2310:13832:7190	GATGTTAACATTGATGATCATATCCAATTAAGCCGGCTAGGTACAAGCTCTCAGACACCAAAGATATTGGACCTTGAGATTGCCTTTGATTTCAATGATTT
L	>HWI-ST513:508:C8PD2ACXX:4:2308:18496:64780	GTTAACATTGATGATCATATCCAATTAAGCCGGCTAGGTACAAGCTCTCAGACACCAAAGATATTGGACCTTGAGATTGCCTTTGATTTCAATGATTTCCT
L	>HWI-ST513:508:C8PD2ACXX:4:2210:5776:38006	TTGATGATCATATCCAATTAAGCCGGCTAGGTACAAGCTCTCAGACACCAAAGATATTGGACCTTGAGATTGCCTTTGATTTCAATGATTTCCTCACTCGG
M	>HWI-ST513:508:C8PD2ACXX:4:2204:1223:38487	CACTGCTTGCATGATCCCCTTCGGTGCTGGACCGTTCATTGAGAATCCTCACCGGATTCTTGATGAATGTGACCGTGTCAACATTGTAGTGAGGAAAAGCG
M	>HWI-ST513:508:C8PD2ACXX:4:1302:10862:40371	CTGAGAAGTATGTCAAGTCGCCTGGCAAGATGATTGCAGGAACTGATTATGCCTATCAAATTGCTTTTGTATCCCT
M	>HWI-ST513:508:C8PD2ACXX:4:2313:20884:65039	CGTATTTCAGTCAGAAATGCCGAGCAATGCAGCTAGAGTGTGGAATCGTGGATATGTGGGGTCCCACACTTGTTGTGAAGGCACACGGAAAGATCCCAAAG
M	>HWI-ST513:508:C8PD2ACXX:4:1307:8612:71674	CTTACACCAGCTTGTGCAAATAAGTGATGTCATCTGGCCGAAAGTCAAGCTTGATGAGAAAATCCAGTCCTATGCAGCTGCAAAATGGAATCCTTTCAAAA
M	>HWI-ST513:508:C8PD2ACXX:4:2204:1223:38487	CCGTGTCAACATTGTAGTGAGGAAAAGCGAAAGTGTGAACGAGGAGATCATATTTGACGTGAGGCGACTTCCTCCTTTATTCAATCGTCATCAAATATCA
M	>HWI-ST513:508:C8PD2ACXX:4:2313:20884:65039	CGAGCAATGCAGCTAGAGTGTGGAATCGTGGATATGTGGGGTCCCACACTTGTTGTGAAGGCACACGGAAAGATCCCAAAGATGGCAAGACCTTTTTTCAG
M	>HWI-ST513:508:C8PD2ACXX:4:1307:8612:71674	GTCAAGCTTGATGAGAAAATCCAGTCCTATGCAGCTGCAAAATGGAATCCTTTCAAAAAATCAACCAATTGAGACACCATACATAAACTGCCCAG
N	>HWI-ST513:508:C8PD2ACXX:4:1103:17341:81024	TTGAGATCAAACATTAAAGTTTGTATCTTAAACAGTCAGGATCCTCAAACACGTCATGATATGATGTGTTTCTGTCTACGCCTGATTGCTAGCAACTCCGC
N	>HWI-ST513:508:C8PD2ACXX:4:1114:10967:38159	CCAACTGCCATGATGCAAAATCATATCAGGATTGCAGACCGTTCTCCTGATGCGGACATTGAACGAATTGAGGTG
N	>HWI-ST513:508:C8PD2ACXX:4:2311:16953:40211	GACACATACACCAATGACACACCATTCACGAACCACAGAGCAGAAGGGGAGAACTGCGATGAAACTGAACAGTTCTTGAATGCCATCTACAGCG
N	>HWI-ST513:508:C8PD2ACXX:4:1304:3138:43882	GACCAACCTACTGGGTCTGATGAAAGAAGGCTCGCAAAATATCAGCAACAAGGGCGTATGGATCAGAAATATGCTCTCCAGCCTGAGCTGCGCCGCCAGAT
N	>HWI-ST513:508:C8PD2ACXX:4:1311:11788:40119	ATCGACAATGCCGGAATGAGTGCATTCTTTATGACAATGAGGTTTGCTTTAGGGACACGCTGGCCTCCATTGGCGCTATCTGCTTTCTCTGGAGAGCTCTT
N	>HWI-ST513:508:C8PD2ACXX:4:2310:10366:35631	TGGGAAGCAAGAATAGCTGAGATTGAAGAACAAGGTCAGAGAATGCGTGATCAGGGGGTTGGGAGACTAGTAGACAATCAGGCTCCTAATATGCAAAACAC
N	>HWI-ST513:508:C8PD2ACXX:4:1202:17578:99510	CAAACATTAAAGTTTGTATCTTAAACAGTCAGGATCCTCAAACACGTCATGATATGATGTGTTTCTGTCTACGCCTGATTGCTAGCAACTCCGCACGCGCT
N	>HWI-ST513:508:C8PD2ACXX:4:1304:3138:43882	GGGTCTGATGAAAGAAGGCTCGCAAAATATCAGCAACAAGGGCGTATGGATCAGAAATATGCTCTCCAGCCTGAGCTGCGCCGCCAGATCCAGCTCTGCAT
N	>HWI-ST513:508:C8PD2ACXX:4:1311:11788:40119	TAGGGACACGCTGGCCTCCATTGGCGCTATCTGCTTTCTCTGGAGAGCTCTTAAAACTAAAATCGTTGATGCAGCTATACCGAAACCTGGGCGAGAAAGCC
N	>HWI-ST513:508:C8PD2ACXX:4:2310:10366:35631	TGAGATTGAAGAACAAGGTCAGAGAATGCGTGATCAGGGGGTTGGGAGACTAGTAGACAATCAGGCTCCTAATATGCAAAACACCAGACAAAACACACAGG
N	>HWI-ST513:508:C8PD2ACXX:4:1202:17578:99510	ACATTAAAGTTTGTATCTTAAACAGTCAGGATCCTCAAACACGTCATGATATGATGTGTTTCTGTCTACGCCTGATTGCTAGCAACTCCGCACGCGCTGCC
N	>HWI-ST513:508:C8PD2ACXX:4:1209:1201:19099	GGCTTGCTAAATATCAGCAACAAGGCCGTTTAGATCAGAAATATGCATTGCAGCCTGAACTGAGAAGACAAATTCAAGCCTGTATCAGGGGAAGCTTAACA
N	>HWI-ST513:508:C8PD2ACXX:4:2212:8194:36580	GGCTTGCTAAATATCAGCAACAAGGCCGTTTAGATCAGAAATATGCATTGCAGCCTGAACTGAGAAGACAAATTCAAGCCTGTATCAGGGGAAGCTTAACA
N	>HWI-ST513:508:C8PD2ACXX:4:2115:5217:90133	ATCAGCAACAAGGCCGTTTAGATCAGAAATATGCATTGCAGCCTGAACTGAGAAGACAAATTCAAGCCTGTATCAGGGGAAGCTTAACAATCCGACAGTTC
N	>HWI-ST513:508:C8PD2ACXX:4:2115:5217:90133	AAATTCAAGCCTGTATCAGGGGAAGCTTAACAATCCGACAGTTCTTGACATATGAGCCGCAGACTGCAAGGAAGCAAGGT
N	>HWI-ST513:508:C8PD2ACXX:4:2212:8194:36580	TTCAAGCCTGTATCAGGGGAAGCTTAACAATCCGACAGTTCTTGACATATGAGCTGCAGACTGCAAGGAAGCAAG
P/V	>HWI-ST513:508:C8PD2ACXX:4:2114:20202:53998	CCGAGTGATGCCGAGATCTCTGCTTGGATTGACAAGGGACTTGACACAGTTGAACATTTCCTCAGCGCTTCTACCCAGTCTGTCAGG
P/V	>HWI-ST513:508:C8PD2ACXX:4:1204:16561:27757	AGAAAAAGTGGCTGCCAATACAGCCAAGGGGATCCTGTCTGGTGTTAGAGGCACCAATCCGGACCCTGCAACCAGACCGAAGGAGAAGCAGAAAGGATCGC
P/V	>HWI-ST513:508:C8PD2ACXX:4:1303:20701:44340	CCGCGAGTCACAGAGTGGTGCAACCCAATATGTCACCCAATATCCCAGTTCACCTACAGGGGAACCTGCCGGTGCGGGTACTGTCCAGATGTCTGCTCCTT
P/V	>HWI-ST513:508:C8PD2ACXX:4:1109:13890:43997	CAGACAACCATCACTCAAATCAAGAACGATCAACACACCATCAAGGCTTCACTAGCTACTATCGAGGGGCTGATAACAACAATCAAGATCATGGACCCAGG
P/V	>HWI-ST513:508:C8PD2ACXX:4:2105:19328:55925	CAGCATCTCAGGCAAAACGGATTTTCAAGGAAGCCCCAGTTGTAGTCAGTGGTCCCATACTAGGAGATAATCCGATAATAGGTGCTGAAGCCATTCAACTA
P/V	>HWI-ST513:508:C8PD2ACXX:4:2215:14350:22303	CGACAGGTCAAACAATCCGGCCCGTCTTCTAGTACCATTGTTGGCTATAAGTCAACTCTTCAATCATTGGTAAAGGAGTGCATATCCAACCC
P/V	>HWI-ST513:508:C8PD2ACXX:4:2114:20202:53998	CGAGATCTCTGCTTGGATTGACAAGGGACTTGACACAGTTGAACATTTCCTCAGCGCTTCTACCCAGTCTGTCAGGAGCCTGGGGAAATCAACTATAAAGC
P/V	>HWI-ST513:508:C8PD2ACXX:4:2215:17922:71180	GGGATCCTGTCTGGTGTTAGAGGCACCAATCCGGACCCTGCAACCAGACCGAAGGAGAAGCAGAAAGGATCGCCAGTCAAAATGCAGCACCAAGAGCAAG
P/V	>HWI-ST513:508:C8PD2ACXX:4:1303:20701:44340	GACCCTGCCGGTGCGGGTACTGTCCAGATGTCTGCTCCTTGTGTGAGAGAGATTATGCATTACTTGCAGACATTAGAGACCCGG
P/V	>HWI-ST513:508:C8PD2ACXX:4:2202:16617:38789	CTGATAACAACAATCAAGATCATGGACCCAGGAGTAGGGCCTGGTGCTACAGCATCTCAGGCAAAACGTATTTTCAAGGAAGCCCCAGTTGTAGTCAGTGG
P/V	>HWI-ST513:508:C8PD2ACXX:4:2215:14350:22303	AGATGAGCTGGCCCGACCATCCCCAGCAAAGCCTCGACAGGTCAAACAATCCGGCCCGTCTTCTAGTACCATTGTTGGCTATAAGTCAACTCTTCAATCAT
P/V	>HWI-ST513:508:C8PD2ACXX:4:2116:18878:63344	GGATCCTGTCTGGTGTTAGAGGCACCAATCCGGACCCTGCAACCAGACCGAAGGAGAAGCAGAAAGGATCGCCAGTCAAAATGCAGCACCAAGAGCAAGAG
P/V	>HWI-ST513:508:C8PD2ACXX:4:2202:16617:38789	ATAACAACAATCAAGATCATGGACCCAGGAGTAGGGCCTGGTGCTACAGCATCTCAGGCAAAACGTATTTTCAAGGAAGCCCCAGTTGTAGTCAGTGGTCC
P/V	>HWI-ST513:508:C8PD2ACXX:4:2116:18878:63344	ATCCTGTCTGGTGTTAGAGGCACCAATCCGGACCCTGCAACCAGACCGAAGGAGAAGCAGAAAGGATCGCCAGTCAAAATGCAGCACCAAGAGCAAGAGAG
P/V	>HWI-ST513:508:C8PD2ACXX:4:1305:9481:99551	GGAGAAGCAGAAAGGATCGCCAGTCAAAATGCAGCACCAAGAGCAAGAGAGTGTATATGAAGAGGTCATACCAACTGAGTCTGCTCCCTTGATCCCTAAAA
P/V	>HWI-ST513:508:C8PD2ACXX:4:2215:18752:53586	GGATCGCCAGTCAAAATGCAGCACCAAGAGCAAGAGAGTGTATATGAAGAGGTCATACCAACTGAGTCTGCTCCCTTGATCCCTAAAACTACTCCAAAGAA
P/V	>HWI-ST513:508:C8PD2ACXX:4:2215:17922:71180	TCGCCAGTCAAAATGCAGCACCAAGAGCAAGAGAGTGTATATGAAGAGGTCATACCAACTGAGTCTGCTCCCTTGATCCCTAAAACTACTCCAAAGAAACC
P/V	>HWI-ST513:508:C8PD2ACXX:4:1305:9481:99551	GCCAGTCAAAATGCAGCACCAAGAGCAAGAGAGTGTATATGAAGAGGTCATACCAACTGAGTCTGCTCCCTTGATCCCTAAAACTACTCCAAAGAAACCAC
